# Supplementary material for: Immune Response to Initial and Booster SARS-CoV-2 mRNA Vaccination in Patients Treated with Siponimod—Final Analysis of a Nonrandomized Controlled Clinical Trial (AMA-VACC)
Source: Vaccines (Basel). 2023 Aug 16;11(8):1374. doi: 10.3390/vaccines11081374 (PMC10459882; doi:10.3390/vaccines11081374)
Supplement: Supplementary file 1 [file vaccines-11-01374-s001.zip]

Archive with 1 entries (1 files):
- vaccines-2522764-supplementary.pdf
